# Supplementary material for: The power of DNA based methods in probiotic authentication
Source: Front Microbiol. 2023 Apr 17;14:1158440. doi: 10.3389/fmicb.2023.1158440 (PMC10150049; doi:10.3389/fmicb.2023.1158440)
Supplement: Supplementary file 1 [file Table_1.XLSX]

## Sheet: TS1 Targeted Results
Table S1: Target strain/species in probiotic test samples and results of targeted PCR testing
Sample name	Target strain/species	Test Method	Results
S26	Lactobacillus acidophilus La-14	Strain specific conventional PCR	Lactobacillus acidophilus La-14
S27	Lactobacillus acidophilus La-14	Strain specific conventional PCR	Lactobacillus acidophilus La-14
S28	Lactobacillus acidophilus La-14	Strain specific conventional PCR	Lactobacillus acidophilus La-14
S29	Lactobacillus acidophilus La-14	Strain specific conventional PCR	Lactobacillus acidophilus La-14
S30	Lactobacillus acidophilus La-14	Strain specific conventional PCR	Lactobacillus acidophilus La-14
S31	Lacticaseibacillus casei Lc-11	Species specific conventional PCR	Lacticaseibacillus casei
S32	Lacticaseibacillus casei Lc-11	Species specific conventional PCR	Lacticaseibacillus casei
S33	Lacticaseibacillus casei Lc-11	Species specific conventional PCR	Lacticaseibacillus casei
S34	Lacticaseibacillus casei Lc-11	Species specific conventional PCR	Lacticaseibacillus casei
S35	Lacticaseibacillus casei Lc-11	Species specific conventional PCR	Lacticaseibacillus casei
S36	Lactiplantibacillus plantarum HEAL9	Species specific conventional PCR	Lactiplantibacillus plantarum
S37	Lactiplantibacillus plantarum HEAL9	Species specific conventional PCR	Lactiplantibacillus plantarum
S38	Lactiplantibacillus plantarum HEAL9	Species specific conventional PCR	Lactiplantibacillus plantarum
S39	Lactiplantibacillus plantarum HEAL9	Species specific conventional PCR	Lactiplantibacillus plantarum
S40	Lactiplantibacillus plantarum HEAL9	Species specific conventional PCR	Lactiplantibacillus plantarum
S41	Lactiplantibacillus plantarum 299v	Species specific conventional PCR	Lactiplantibacillus plantarum
S42	Lactiplantibacillus plantarum 299v	Species specific conventional PCR	Lactiplantibacillus plantarum
S43	Lactiplantibacillus plantarum 299v	Species specific conventional PCR	Lactiplantibacillus plantarum
S44	Lactiplantibacillus plantarum 299v	Species specific conventional PCR	Lactiplantibacillus plantarum
S45	Lactiplantibacillus plantarum 299v	Species specific conventional PCR	Lactiplantibacillus plantarum
S46	Ligilactobacillus salivarius Ls-33	Species specific conventional PCR	Ligilactobacillus salivarius
S47	Ligilactobacillus salivarius Ls-33	Species specific conventional PCR	Ligilactobacillus salivarius
S48	Ligilactobacillus salivarius Ls-33	Species specific conventional PCR	Ligilactobacillus salivarius
S49	Ligilactobacillus salivarius Ls-33	Species specific conventional PCR	Ligilactobacillus salivarius
S50	Ligilactobacillus salivarius Ls-33	Species specific conventional PCR	Ligilactobacillus salivarius
S51	Bifidobacterium animalis subsp. lactis Bl-04	Strain specific real-time PCR	Bifidobacterium animalis subsp. lactis Bl-04
S52	Bifidobacterium animalis subsp. lactis Bl-04	Strain specific real-time PCR	Bifidobacterium animalis subsp. lactis Bl-04
S53	Bifidobacterium animalis subsp. lactis Bl-04	Strain specific real-time PCR	Bifidobacterium animalis subsp. lactis Bl-04
S54	Bifidobacterium animalis subsp. lactis Bl-04	Strain specific real-time PCR	Bifidobacterium animalis subsp. lactis Bl-04
S55	Bifidobacterium animalis subsp. lactis Bl-04	Strain specific real-time PCR	Bifidobacterium animalis subsp. lactis Bl-04
S56	Lacticaseibacillus paracasei Lpc-37	Strain specific conventional PCR	Lacticaseibacillus paracasei Lpc-37
S57	Lacticaseibacillus paracasei Lpc-37	Strain specific conventional PCR	Lacticaseibacillus paracasei Lpc-37
S58	Lacticaseibacillus paracasei Lpc-37	Strain specific conventional PCR	Lacticaseibacillus paracasei Lpc-37
S59	Lacticaseibacillus paracasei Lpc-37	Strain specific conventional PCR	Lacticaseibacillus paracasei Lpc-37
S60	Lacticaseibacillus paracasei Lpc-37	Strain specific conventional PCR	Lacticaseibacillus paracasei Lpc-37
S61	Lacticaseibacillus paracasei 8700:2	Strain specific real-time PCR	Lacticaseibacillus paracasei 8700:2
S62	Lacticaseibacillus paracasei 8700:2	Strain specific real-time PCR	Lacticaseibacillus paracasei 8700:2
S63	Lacticaseibacillus paracasei 8700:2	Strain specific real-time PCR	Lacticaseibacillus paracasei 8700:2
S64	Lacticaseibacillus paracasei 8700:2	Strain specific real-time PCR	Lacticaseibacillus paracasei 8700:2
S65	Lacticaseibacillus paracasei 8700:2	Strain specific real-time PCR	Lacticaseibacillus paracasei 8700:2
S66	Levilactobacillus brevis Lbr-35	Species specific conventional PCR	Levilactobacillus brevis
S67	Levilactobacillus brevis Lbr-35	Species specific conventional PCR	Levilactobacillus brevis
S68	Levilactobacillus brevis Lbr-35	Species specific conventional PCR	Levilactobacillus brevis
S69	Levilactobacillus brevis Lbr-35	Species specific conventional PCR	Levilactobacillus brevis
S70	Levilactobacillus brevis Lbr-35	Species specific conventional PCR	Levilactobacillus brevis
S71	Lactobacillus delbrueckii subsp. bulgaricus Lb-87	Species specific conventional PCR	Lactobacillus delbrueckii subsp. bulgaricus
S72	Lactobacillus delbrueckii subsp. bulgaricus Lb-87	Species specific conventional PCR	Lactobacillus delbrueckii subsp. bulgaricus
S73	Lactobacillus delbrueckii subsp. bulgaricus Lb-87	Species specific conventional PCR	Lactobacillus delbrueckii subsp. bulgaricus
S74	Lactobacillus delbrueckii subsp. bulgaricus Lb-87	Species specific conventional PCR	Lactobacillus delbrueckii subsp. bulgaricus
S75	Lactobacillus delbrueckii subsp. bulgaricus Lb-87	Species specific conventional PCR	Lactobacillus delbrueckii subsp. bulgaricus
S76	Lactobacillus acidophilus La-14	Strain specific conventional PCR	Lactobacillus acidophilus La-14
	Lacticaseibacillus casei Lc-11	Species specific conventional PCR	Lacticaseibacillus casei
	Lactiplantibacillus plantarum HEAL9	Species specific conventional PCR	Lactiplantibacillus plantarum
	Lactiplantibacillus plantarum 299v	Species specific conventional PCR	Lactiplantibacillus plantarum
	Ligilactobacillus salivarius Ls-33	Species specific conventional PCR	Ligilactobacillus salivarius
	Bifidobacterium animalis subsp. lactis Bl-04	Strain specific real-time PCR	Bifidobacterium animalis subsp. lactis Bl-04
	Lacticaseibacillus paracasei Lpc-37	Strain specific conventional PCR	Lacticaseibacillus paracasei Lpc-37
	Lacticaseibacillus paracasei 8700:2	Strain specific real-time PCR	Lacticaseibacillus paracasei 8700:2
	Levilactobacillus brevis Lbr-35	Species specific conventional PCR	Levilactobacillus brevis
	Lactobacillus delbrueckii subsp. bulgaricus Lb-87	Species specific conventional PCR	Lactobacillus delbrueckii subsp. bulgaricus
S77	Lactobacillus acidophilus La-14	Strain specific conventional PCR	Lactobacillus acidophilus La-14
	Lacticaseibacillus casei Lc-11	Species specific conventional PCR	Lacticaseibacillus casei
	Lactiplantibacillus plantarum HEAL9	Species specific conventional PCR	Lactiplantibacillus plantarum
	Lactiplantibacillus plantarum 299v	Species specific conventional PCR	Lactiplantibacillus plantarum
	Ligilactobacillus salivarius Ls-33	Species specific conventional PCR	Ligilactobacillus salivarius
	Bifidobacterium animalis subsp. lactis Bl-04	Strain specific real-time PCR	Bifidobacterium animalis subsp. lactis Bl-04
	Lacticaseibacillus paracasei Lpc-37	Strain specific conventional PCR	Lacticaseibacillus paracasei Lpc-37
	Lacticaseibacillus paracasei 8700:2	Strain specific real-time PCR	Lacticaseibacillus paracasei 8700:2
	Levilactobacillus brevis Lbr-35	Species specific conventional PCR	Levilactobacillus brevis
	Lactobacillus delbrueckii subsp. bulgaricus Lb-87	Species specific conventional PCR	Lactobacillus delbrueckii subsp. bulgaricus
S78	Lactobacillus acidophilus La-14	Strain specific conventional PCR	Lactobacillus acidophilus La-14
	Lacticaseibacillus casei Lc-11	Species specific conventional PCR	Lacticaseibacillus casei
	Lactiplantibacillus plantarum HEAL9	Species specific conventional PCR	Lactiplantibacillus plantarum
	Lactiplantibacillus plantarum 299v	Species specific conventional PCR	Lactiplantibacillus plantarum
	Ligilactobacillus salivarius Ls-33	Species specific conventional PCR	Ligilactobacillus salivarius
	Bifidobacterium animalis subsp. lactis Bl-04	Strain specific real-time PCR	Bifidobacterium animalis subsp. lactis Bl-04
	Lacticaseibacillus paracasei Lpc-37	Strain specific conventional PCR	Lacticaseibacillus paracasei Lpc-37
	Lacticaseibacillus paracasei 8700:2	Strain specific real-time PCR	Lacticaseibacillus paracasei 8700:2
	Levilactobacillus brevis Lbr-35	Species specific conventional PCR	Levilactobacillus brevis
	Lactobacillus delbrueckii subsp. bulgaricus Lb-87	Species specific conventional PCR	Lactobacillus delbrueckii subsp. bulgaricus
S79	Lactobacillus acidophilus La-14	Strain specific conventional PCR	Lactobacillus acidophilus La-14
	Lacticaseibacillus casei Lc-11	Species specific conventional PCR	Lacticaseibacillus casei
	Lactiplantibacillus plantarum HEAL9	Species specific conventional PCR	Lactiplantibacillus plantarum
	Lactiplantibacillus plantarum 299v	Species specific conventional PCR	Lactiplantibacillus plantarum
	Ligilactobacillus salivarius Ls-33	Species specific conventional PCR	Ligilactobacillus salivarius
	Bifidobacterium animalis subsp. lactis Bl-04	Strain specific real-time PCR	Bifidobacterium animalis subsp. lactis Bl-04
	Lacticaseibacillus paracasei Lpc-37	Strain specific conventional PCR	Lacticaseibacillus paracasei Lpc-37
	Lacticaseibacillus paracasei 8700:2	Strain specific real-time PCR	Lacticaseibacillus paracasei 8700:2
	Levilactobacillus brevis Lbr-35	Species specific conventional PCR	Levilactobacillus brevis
	Lactobacillus delbrueckii subsp. bulgaricus Lb-87	Species specific conventional PCR	Lactobacillus delbrueckii subsp. bulgaricus
S80	Lactobacillus acidophilus La-14	Strain specific conventional PCR	Lactobacillus acidophilus La-14
	Lacticaseibacillus casei Lc-11	Species specific conventional PCR	Lacticaseibacillus casei
	Lactiplantibacillus plantarum HEAL9	Species specific conventional PCR	Lactiplantibacillus plantarum
	Lactiplantibacillus plantarum 299v	Species specific conventional PCR	Lactiplantibacillus plantarum
	Ligilactobacillus salivarius Ls-33	Species specific conventional PCR	Ligilactobacillus salivarius
	Bifidobacterium animalis subsp. lactis Bl-04	Strain specific real-time PCR	Bifidobacterium animalis subsp. lactis Bl-04
	Lacticaseibacillus paracasei Lpc-37	Strain specific conventional PCR	Lacticaseibacillus paracasei Lpc-37
	Lacticaseibacillus paracasei 8700:2	Strain specific real-time PCR	Lacticaseibacillus paracasei 8700:2
	Levilactobacillus brevis Lbr-35	Species specific conventional PCR	Levilactobacillus brevis
	Lactobacillus delbrueckii subsp. bulgaricus Lb-87	Species specific conventional PCR	Lactobacillus delbrueckii subsp. bulgaricus
