# Supplementary material for: The power of DNA based methods in probiotic authentication
Source: Front Microbiol. 2023 Apr 17;14:1158440. doi: 10.3389/fmicb.2023.1158440 (PMC10150049; doi:10.3389/fmicb.2023.1158440)
Supplement: Supplementary file 3 [file Table_3.XLSX]

## Sheet: Table S2
Table S3: Shotgun Metagenomic Sequencing results (assembly of sequencing reads to target strain genomes)
	Number of assebmled reads in each sample
Target strain name	S76	S77	S78	S79	S80
B. animalis subsp. lactis Bl-04	148016	121764	100754	102286	110696
L. acidophilus La-14	250891	194914	241619	191535	203227
L. brevis Lbr-35	751824	526334	596996	615504	550813
L. casei Lc-11	2110405	2200527	1791025	1458425	1516832
L. delbrueckii subsp. bulgaricus Lb-87	831963	815314	750003	601542	622189
L. paracasei Lpc-37	5146381	5505116	4361326	3590316	3833982
L. paracasei 8700:2	5708264	6034687	4823120	3978245	4265416
L. plantarum 299v	9904651	5932484	6895004	7779297	6725934
L. plantarum HEAL9	9905286	5936153	6896376	7783237	6726279
L. salivarius Ls-33	293929	226773	227803	235765	218611
Total number of reads	16427916	12762292	12542866	12328636	11627286
Total number of assembled reads	35051610	27494066	26684026	26336152	24773979
