# Supplementary material for: The power of DNA based methods in probiotic authentication
Source: Front Microbiol. 2023 Apr 17;14:1158440. doi: 10.3389/fmicb.2023.1158440 (PMC10150049; doi:10.3389/fmicb.2023.1158440)
Supplement: Supplementary file 4 [file Table_4.XLSX]

## Sheet: Sheet1
Table S4: Shotgun Metagenomic Sequencing results analyzed using Advanced Probiotics species Detection
	Mapping coverage
Representative genome of LAB	S76	S77	S78	S79	S80
52676,L._acidophilus,GCF_000389675.2	0.996989	0.947895	0.999785	0.992287	0.995457
52755,L._casei,GCF_000829055.1	0.986573	0.984339	0.973924	0.96732	0.975901
52731,L._casei,GCF_000019245.4	0.951429	0.950934	0.947317	0.948617	0.948011
52814,L._delbrueckii,GCF_001953135.1	0.935725	0.934341	0.934862	0.934447	0.934613
52896,L._plantarum,GCF_001581895.1	0.932751	0.931912	0.932488	0.932455	0.93205
52691,L._brevis,GCF_000014465.1	0.917212	0.892686	0.885797	0.84877	0.887671
53113,L._paracasei,GCF_001514415.1	0.911083	0.909017	0.895555	0.897416	0.891802
62148,B._animalis,GCF_000260715.1	0.870011	0.86925	0.841822	0.819407	0.835474
53386,L._salivarius,GCF_900094615.1	0.862069	0.795795	0.858594	0.850576	0.852953
